# Supplementary material for: Application of chronic liver failure-sequential organ failure assessment score for the predication of mortality after esophageal variceal hemorrhage post endoscopic ligation
Source: PLoS One. 2017 Aug 2;12(8):e0182529. doi: 10.1371/journal.pone.0182529 (PMC5540601; doi:10.1371/journal.pone.0182529)
Supplement: S4 Table — (XLSX) [file pone.0182529.s004.xlsx]

## Sheet: 工作表1
Gender	Age	Cause	HCC	Hb	WBC	Platelet	INR	Albumin	Bilirubin	Creatinine	MAP	HE grade	SpO2/FiO2	CPT	MELD	CLIF-SOFA	6-week survival	Hospital survival
1	48	1	0	7	7900	112000	1.46	2.5	4.6	0.93	95.6667	0	490	11	15.7408	5	1	1
1	57	5	1	6.7	6700	53000	1.53	2.4	3.5	0.92	71	1	500	12	15.123	6	1	1
1	44	1	0	11.7	4000	99000	1.16	4.3	0.8	0.84	106.333	2	465	7	5.54057	4	1	1
0	50	1	0	6.6	12400	81000	1.43	3.1	1.8	1.06	78	0	500	8	13.1989	3	1	1
1	43	1	0	8.2	14300	105000	1.63	3.2	3.3	0.94	81	0	490	9	15.815	6	1	1
0	61	3	0	11.3	2500	52000	1.14	4	1	1	88.3333	0	485	6	7.86752	2	1	1
1	50	1	0	13.7	4400	37000	1.58	2.4	10.7	0.9	75	1	500	11	19.5186	7	1	1
0	89	1	1	7.4	12000	63000	1.2	2.5	1	2.3	75.6667	0	500	9	16.4379	3	1	1
1	44	1	0	5.3	11300	34000	1.56	2.7	2	2.23	118.667	0	480	9	21.7137	8	1	1
0	60	3	0	9.4	2600	31000	1.21	3.5	1.6	1	95.6667	2	500	8	10.321	4	1	1
1	51	1	0	12.9	6800	100000	1.15	4.7	1.5	1.1	105.333	0	475	7	10.4211	3	1	1
1	68	3	1	8.6	1500	670000	1.13	3.2	1.1	0.6	97.3333	1	391.667	9	3.22709	3	1	1
0	61	2	0	10.8	8000	168000	1.3	3.8	2	0.7	95	0	500	7	8.54836	4	1	1
1	44	1	0	9.6	6300	169000	1.26	3.3	8.4	0.7	92	0	500	9	13.6517	5	1	1
1	63	3	1	7.4	17300	164000	1.41	1.8	1.6	1.2	77.6667	0	500	9	13.7845	4	1	1
1	57	1	0	12.1	4500	146000	1.09	4.3	0.9	0.7	108	1	395.833	7	3.54074	2	1	1
1	49	1	1	14.7	3700	70000	1.17	4.5	1.6	1.9	106.667	0	480	6	16.1063	4	1	1
1	44	2	0	9.1	7300	76000	1.49	2.9	1.9	0.7	101.333	0	500	7	9.88126	3	1	1
1	59	1	0	9.4	10000	65000	1.62	2.4	4.6	1.3	84.3333	0	495	11	20.1209	7	1	1
1	49	5	1	10.3	2900	87000	1.1	4.3	0.9	1	117.667	0	395.833	6	7.0671	2	1	1
1	59	2	0	11.6	6800	135000	1.15	3.5	4.3	1.1	103.333	0	500	9	14.423	3	0	1
1	46	3	1	9.8	7800	134000	1.32	3.1	3.8	1.2	91.6667	1	332.143	10	16.3328	8	0	1
1	42	2	0	9.3	10700	92000	1.19	4.6	1.8	1	99.3333	0	500	6	10.5819	2	1	1
0	69	3	1	8.5	8400	70000	1.15	3.3	0.6	0.7	116.667	0	395.833	8	2.60012	2	1	1
1	67	3	1	11	2300	88000	1.24	4.3	1.2	0.9	111.667	0	480	7	8.49061	3	1	1
1	47	2	1	12.4	6200	117000	1.01	3.5	1.3	0.7	97	1	500	9	4.08435	2	1	1
1	48	1	0	9.7	7400	112000	1.11	2.6	1.1	1	102	0	395.833	9	7.93101	2	1	1
1	62	1	0	12.5	4500	99000	1.14	1.9	1.6	1.1	92.6667	0	395.833	8	10.5685	3	1	1
1	65	3	1	8.8	9.4	57000	1.67	2.3	4.4	2.9	78	3	395.833	13	27.9949	11	0	1
1	44	5	0	11.8	4800	124000	1.34	3.7	6.6	1.1	94.6667	0	500	9	17.7637	5	1	1
1	62	1	1	12.8	1900	74000	1.09	4.2	1.3	0.9	99	3	475	8	7.35071	5	1	1
1	52	2	0	7.1	3500	137000	1.19	3.2	1.4	1	87	0	500	7	9.62687	2	1	1
1	61	1	0	10.6	12300	85000	1.04	3.6	0.7	0.9	93.3333	1	395.833	7	4.47245	2	1	1
1	51	1	0	15	11900	84000	1.21	4.1	2.9	1.3	96	1	480	8	15.0995	6	1	1
1	67	3	1	9.7	3900	67000	1.24	3.5	1.3	0.8	74.6667	0	500	8	7.66405	2	1	1
1	81	2	0	7.8	8800	145000	1.14	3.1	1.1	1	113	3	500	10	8.2297	4	1	1
0	82	2	0	11.9	7400	162000	1.18	3	2.4	0.8	109.667	1	500	9	9.43836	4	1	1
1	49	2	0	13	5000	257000	1.25	3.9	0.9	1.4	108.667	0	480	6	11.729	4	1	1
1	75	2	0	11.4	2800	33000	1.13	3.3	2.9	0.9	94.6667	1	500	9	10.8033	4	1	1
1	49	5	0	4.2	10200	193000	1.42	2.4	2.5	1	88.6667	0	500	9	13.8093	4	1	1
1	55	1	0	8.1	9600	115000	1.31	2.3	1.6	1.2	106	0	500	9	12.9606	4	1	1
1	78	6	0	10.1	11100	241000	1.09	3	1	1.3	102.333	1	395.833	9	9.88389	3	1	1
1	58	1	0	8.4	8400	62000	1.38	3	5.8	1.4	117.667	0	500	9	19.9173	5	1	1
1	59	3	0	8.1	4500	111000	1.02	3.2	1	2.2	113	1	500	9	14.191	3	1	1
1	58	5	0	7.6	9700	93000	1.34	2.6	1.3	0.9	101.333	0	500	9	9.66342	3	1	1
1	47	2	0	9.1	97000	183000	1.29	3.3	1.9	1.3	100.667	0	395.833	7	14.2097	5	1	1
1	58	3	0	6.5	15400	322000	1.46	2.3	10.6	1.6	103	0	500	11	24.1218	6	0	1
0	78	4	0	8.6	4400	195000	1.08	2.9	1.4	1.2	92.3333	0	395.833	7	10.2908	3	1	1
0	63	4	0	11.7	4300	74000	1.4	3.1	32.6	1.7	73.3333	1	290.625	11	28.5029	10	0	0
1	57	1	1	16	9900	254000	0.99	4.5	1.5	0.7	86.3333	0	500	6	4.40412	1	1	1
1	63	1	1	10.2	3300	59000	1.08	4.3	1.6	1	93	0	490	6	9.04798	2	1	1
1	49	5	0	8.8	8000	71000	1.39	2.3	22.1	0.9	73	0	500	11	20.8399	6	1	1
1	57	5	1	15.7	5100	68000	1.04	4.4	1.1	0.9	106	1	271.429	7	6.18999	3	1	1
0	72	3	1	5.5	3100	89000	1.2	2.8	0.6	1.1	89	2	500	8	7.41584	3	1	1
1	50	6	1	8.1	3200	82000	1.09	3.2	1.7	5.2	90.3333	0	500	8	25.2087	5	1	1
1	55	5	0	5.6	13800	103000	1.21	2.3	3.2	2.2	77	0	500	11	20.5241	5	1	1
1	66	1	0	10.8	4400	98000	1.2	3.4	3.8	0.7	110.667	0	500	9	10.0909	3	1	1
1	52	5	0	6.6	14100	98000	1.58	2.3	15.9	1.4	87.3333	0	500	11	25.2653	8	1	1
1	34	5	0	11.2	17000	134000	1.88	2.1	15	0.7	103.667	0	500	12	20.3368	7	1	1
1	66	1	0	8.8	7900	473000	1.02	3.1	0.6	2.3	73.3333	2	500	9	12.6766	4	1	1
1	58	1	1	8.4	5200	95000	1.17	2.5	0.3	1.4	117	0	480	9	6.81348	3	1	1
1	54	1	0	8.8	9400	81000	1.95	2.6	10.2	1.3	86	0	500	12	25.2235	7	1	1
1	86	3	0	4.5	13400	92000	1.32	2.7	1.8	2.5	61.3333	0	500	8	20.5395	6	0	1
1	40	2	1	9.6	7600	69000	1.29	3.4	5.6	0.6	90	1	500	10	10.8946	5	1	1
1	45	1	0	6.3	6700	76000	1.54	2.9	29.3	1.2	83.6667	0	408.333	10	25.8211	9	0	0
0	54	1	0	10.7	6700	107000	1.13	3.2	2.6	0.6	111	0	395.833	9	6.49585	4	1	1
1	47	1	0	3.6	8700	193000	1.61	3.1	4.3	0.9	95.6667	0	500	10	16.2651	5	1	1
1	53	1	0	13.5	2800	94000	1.06	4	1.2	0.9	111.667	2	500	7	6.73397	3	1	1
1	50	6	1	9.7	6200	65000	1.13	3.9	1.4	2.9	99.6667	0	500	6	19.2687	4	1	1
1	61	3	1	8.9	14300	65000	1.36	2.7	2	1.1	64.6667	0	490	10	13.3928	6	1	1
1	48	1	0	3.5	12100	125000	2.19	2.5	4	1.6	94.3333	1	500	13	24.9597	7	1	1
1	50	1	0	11.3	4500	98000	1.21	4.4	1.3	1.1	88	1	395.833	7	10.4469	4	1	1
1	52	1	1	11.8	6700	109000	1.47	2.5	22.4	1.5	77.3333	3	357.692	13	26.4218	11	0	0
1	57	1	0	9.6	3500	38000	1.4	3.9	3.2	1	116.333	1	500	9	14.5885	5	1	1
0	75	2	0	10.3	2300	39000	1.29	3.2	2.4	0.8	102	0	500	8	10.4366	4	1	1
1	40	1	0	7.4	7600	92000	1.77	2.4	12.3	2.5	109.667	0	485	11	31.1278	10	0	0
1	66	3	1	8.1	12600	97000	1.9	2.9	3.9	3	107.333	2	330	12	29.3072	11	0	1
1	48	1	0	7.1	12000	90000	1.14	2.8	2.3	0.8	77.6667	0	395.833	8	8.89039	4	1	1
1	40	1	0	3.2	9300	138000	1.54	3.1	5.2	2	77	0	500	9	24.1551	7	1	1
1	55	1	0	7.3	16600	89000	1.57	2.6	5.3	0.9	66.6667	1	500	11	16.7779	7	0	1
1	56	1	1	6.4	8700	88000	1.57	2.5	3.1	1.2	79	0	500	11	17.5017	6	1	1
1	55	1	0	7.3	16600	89000	1.57	2.6	5.3	1	85.3333	0	465	10	17.7893	6	0	1
1	57	1	0	6.7	7200	170000	1.39	2.3	4.1	1.5	89.6667	2	165	12	19.3424	10	0	1
1	64	3	1	8.6	12900	14300	1.23	2.7	1.2	2.4	77.3333	0	500	9	17.8159	4	1	1
1	66	1	1	8.8	25700	122000	1.54	2.1	5.1	1.8	79	0	330	11	23.0698	8	1	1
1	40	1	0	10.7	9700	182000	1.24	2.8	0.8	0.9	91.6667	1	395.833	8	6.94984	3	1	1
0	64	5	0	8.8	3700	100000	1.4	2.5	1.8	0.8	103	1	500	10	10.2599	4	1	1
1	38	6	1	6.7	17500	13000	1.89	1.9	23.2	1.3	90.6667	0	500	11	27.9961	8	1	1
1	42	1	0	9.8	5100	93000	1.2	2.9	2.4	1.1	89.6667	0	470	8	12.6838	4	1	1
0	74	3	1	6.9	4000	39000	1.14	3.6	0.9	1.1	102	0	480	6	8.38212	2	1	1
1	44	1	0	11.5	4600	234000	1.26	3.8	1.5	1.1	114.333	0	395.833	6	11.4442	4	1	1
1	43	1	0	9.1	7300	73000	1.85	2.6	3.5	0.9	117.333	0	500	11	17.0391	5	1	1
0	46	1	0	7.9	3600	56000	1.67	2.9	12.4	0.4	71.6667	0	412.5	10	12.9145	8	1	1
0	74	3	1	8.7	4000	38000	1.08	6.2	0.2	1.3	91.3333	0	265.714	6	3.6648	3	1	1
0	71	3	1	6.1	3600	103000	1.09	2.6	0.8	1.5	93.3333	1	500	10	10.4097	2	1	1
1	44	1	0	8.6	10500	115000	1.27	3.1	0.5	0.9	158.333	1	500	8	5.43157	3	1	1
1	57	1	0	7.4	8300	62000	1.54	2.3	2.6	1.1	83	0	323.333	10	15.7819	7	1	1
0	83	3	1	4.9	7400	150000	1.04	3.7	1.2	1.9	91.3333	1	395.833	7	13.6939	4	1	1
1	30	1	0	8.3	16000	102000	1.24	3.4	9.7	0.9	96.6667	0	500	10	16.4319	4	1	1
1	47	1	0	8.8	5800	89000	1.18	3.4	3.5	0.5	98.3333	0	395.833	9	6.36005	4	1	1
1	52	3	1	11.7	3600	74000	1.47	2.5	16.5	0.7	77.3333	2	500	11	17.9436	8	1	1
1	54	3	0	9.9	1500	50000	1.15	3	1.9	0.7	102	1	328.571	8	6.9803	5	1	1
1	44	1	0	6.1	8900	122000	1.36	2.3	1.5	0.8	110.333	0	500	8	9.24242	3	1	1
1	45	1	0	6.6	13600	82000	1.75	2.2	6.2	0.8	109.667	0	280	10	17.4588	8	1	1
1	46	3	1	7.4	9300	71000	1.2	2.6	1.1	0.8	87.6667	0	395.833	8	6.662	2	1	1
1	40	1	0	7.9	11400	46000	2.15	2.3	19.6	1.8	64	1	247.5	13	31.923	12	1	1
1	46	4	0	14.7	3500	94000	1.13	3.9	1.4	0.7	69.6667	3	395.833	8	5.62335	7	0	0
1	54	1	0	10.8	7700	116000	1.19	3.3	1.2	0.9	73.6667	0	500	8	8.02964	2	1	1
1	57	1	0	6.7	8500	199000	1.07	6.5	0.8	1.7	106.667	0	500	6	11.4039	1	1	1
1	43	5	0	10.2	9400	139000	1.08	6.9	4.4	0.8	105	0	395.833	9	10.7499	3	1	1
1	40	1	0	7.9	6000	58000	1.54	2	7.2	2.8	64	1	268.571	12	28.6218	12	1	1
1	51	1	0	9.2	9000	99000	1.37	2.6	4.3	1.2	102.667	3	500	12	17.2189	8	0	0
1	48	1	0	5.7	5800	112000	1.24	3.1	2.3	0.9	90.6667	0	395.833	9	10.9628	4	1	1
1	69	3	1	12.6	5300	83000	1.12	2.9	1.6	2.6	78.3333	2	391.304	9	18.6282	7	0	1
0	81	3	0	8.9	4800	98000	1.53	3.2	4.4	0.7	94	2	500	11	13.369	7	1	1
0	44	3	0	7.8	3700	43000	1.2	3	1.3	0.5	77.6667	0	500	8	2.78477	2	1	1
1	51	1	0	8.9	14400	102000	1.69	2.5	5.1	1.6	139.333	1	500	11	22.9801	7	1	1
0	80	2	1	11.9	8500	147000	1.27	7.7	1.3	0.6	83.3333	0	395.833	7	5.17005	4	1	1
1	76	3	1	9.9	10000	181000	1.12	2.8	1.4	1.3	82.6667	2	350	9	11.4666	7	0	1
1	38	2	0	3.7	19700	127000	1.47	2.4	2	1.3	95.6667	1	500	10	15.8676	6	1	1
1	43	1	0	5.1	6400	72000	2.19	2.6	19	0.7	80.6667	4	247.5	14	22.9445	13	1	1
1	53	2	1	7.9	15000	402000	1.4	2.9	1.8	1	112.333	4	412.5	10	12.4021	8	0	1
0	69	2	0	13.2	2100	37000	1.18	3.5	2.1	0.7	109.667	0	500	8	7.64904	3	1	1
1	43	2	0	7.8	2.3	50000	1.28	2.7	1.2	0.8	88	0	500	9	7.71548	3	1	1
1	47	1	0	8.9	5600	119000	1.05	3.5	2.2	0.7	119.667	0	455	9	6.51851	3	1	1
0	44	3	0	10	8000	40000	1.25	3.5	1.7	0.5	77.3333	0	500	8	4.26138	3	1	1
1	57	5	1	6.9	2000	48000	1.46	0.8	4.3	1.3	74	1	328.571	12	18.6999	8	0	1
1	54	3	0	7.8	2300	38000	1.34	2.7	1.8	0.7	110.667	1	240	9	8.48741	6	1	1
1	76	7	0	10.6	12700	87000	1.34	2.8	3.4	4.5	83.3333	1	500	11	28.7674	8	1	1
1	61	3	1	13	2200	82000	1.08	4.1	1	0.8	73.6667	2	395.833	7	5.11979	3	1	1
1	45	1	0	6.1	9800	109000	1.51	2	6.2	0.9	94	1	500	11	16.9375	7	1	1
0	62	1	0	9.2	2100	63000	1.02	2.8	4.1	0.6	82	2	500	10	7.07961	4	1	1
1	45	1	0	8	9800	109000	1.51	6.4	7.9	1.3	93	2	500	9	21.3884	9	1	1
1	48	3	0	9.3	1200	60000	1.35	3.2	4.8	0.7	71.3333	0	500	9	12.2978	4	1	1
1	62	1	1	10.8	6700	131000	1.06	3.4	2.1	1.4	95.6667	0	500	8	13.1021	3	1	1
0	74	3	1	6.2	8400	92000	1.07	5.2	1.3	1.2	95.3333	0	395.833	6	9.90505	3	1	1
1	62	2	0	12.2	11700	105000	1.2	3.3	1.5	1.7	70.3333	0	326.667	7	15.0768	5	1	1
1	55	3	0	9.6	4500	132000	1.51	1.9	2.1	0.7	87.3333	0	500	10	10.4109	5	1	1
1	74	3	1	14.2	8400	276000	1.2	3.4	2.1	1.1	91	2	500	9	12.1763	5	1	1
1	47	1	0	2.8	14400	143000	2.34	2.7	3.6	1.2	90.3333	0	250	12	22.5395	8	1	1
1	55	3	0	9.6	5600	132000	1.51	1.9	2.1	0.7	87.3333	0	500	10	10.4109	5	1	1
1	65	3	0	11.8	4000	211000	1.03	3.2	1.4	1.3	71.6667	0	395.833	7	10.5284	3	1	1
0	62	6	0	8.3	2800	33000	1.53	3.2	1.2	1.5	92	1	500	9	15.7483	6	1	1
1	56	6	0	16.4	9900	254000	0.99	4.5	1.3	0.7	105.333	2	500	7	3.86034	3	1	1
1	29	3	0	11.4	4200	58000	1.24	3.9	1.6	0.5	98	0	500	6	3.94105	2	1	1
1	76	3	0	10.9	7300	200000	1.19	3.2	3.1	1.9	91.6667	1	500	11	18.8094	5	1	1
1	84	1	1	8.6	13700	225000	1.24	2.9	1.7	1.8	99	1	500	8	16.4684	4	1	1
0	56	1	0	9.1	3300	52000	1.18	3.7	0.8	1.6	124	0	395.833	6	11.9179	3	1	1
0	62	1	0	9.3	3300	23000	1.25	3.8	1.6	0.8	87	0	500	7	8.54304	3	1	1
1	65	1	0	9	3600	65000	1.34	2.7	1	1.2	75.3333	3	500	11	11.4282	6	1	1
1	62	3	1	8.9	5700	164000	1.16	1.9	0.6	1	75.6667	0	395.833	9	6.12117	2	1	1
1	63	1	0	9.8	3700	163000	1.22	2.6	1.4	0.7	68.3333	0	395.833	9	6.48164	4	1	1
1	62	3	0	8	3900	129000	1.02	3.4	0.9	1.1	81.6667	0	395.833	8	7.1364	1	1	1
0	49	1	0	7.9	4500	64000	1.88	2.3	27.2	4.9	94.3333	3	500	14	41.2791	13	1	1
1	48	2	0	7.8	3600	134000	1.05	3.2	3.3	0.6	81.3333	0	395.833	10	6.57943	3	1	1
1	51	1	1	12.4	25900	210000	1.2	3.5	27	1.3	73.3333	0	500	9	23.4849	6	1	1
0	60	3	0	7.7	2200	71000	1.13	3.4	1.5	0.8	77.3333	0	395.833	8	7.16743	3	1	1
1	88	3	1	7.5	9800	297000	1.19	3.2	3.2	1.2	83.3333	1	332.143	10	14.5185	7	0	0
1	48	1	0	15.1	4700	73000	1.27	4.7	3.3	1.2	84	0	500	8	15.3642	5	1	1
1	75	1	0	9.2	7400	74000	1.19	2.7	2.2	0.8	67.6667	0	500	10	9.20224	4	1	1
1	54	1	0	10.2	10600	87000	1.19	2.8	1.8	1.5	73.6667	0	395.833	7	14.4743	4	1	1
1	42	1	0	12.5	2700	56000	1.34	3.1	27.8	0.6	88	1	460	10	17.4091	8	1	1
1	54	1	0	9.2	11700	87000	1.19	2.8	1.8	1	73.6667	0	395.833	7	10.5819	3	1	1
1	39	1	1	8.1	17400	306000	1.52	3.9	1.8	1.3	76.6667	0	500	6	15.8418	5	1	1
1	56	3	1	11.9	4800	77000	1.16	2.9	0.9	0.8	68.3333	0	500	7	5.51976	2	1	1
1	58	2	0	8.1	11000	55000	1.11	3.2	24	1.1	82.3333	0	490	9	20.5604	6	1	1
1	60	1	0	8	14000	125000	1.04	2.9	0.9	0.9	77	2	395.833	9	5.42744	3	1	1
1	49	6	0	5.7	13400	81000	1.86	2.4	2	6.8	64.6667	3	500	13	34.3869	13	1	1
1	48	1	0	8.3	6000	122000	2.15	2.2	5.2	0.8	65.6667	2	500	12	19.096	8	1	1
0	54	2	0	7.9	5600	108000	1.09	2.5	2	2.1	69.6667	0	485	10	17.1217	6	1	1
1	62	2	0	11	3600	87000	1.12	3.4	0.6	1.3	85.6667	0	395.833	7	8.24684	3	1	1
1	62	2	0	7.4	3000	57000	1.12	3.7	1.2	1.2	80.3333	0	500	6	10.1124	3	1	1
0	57	1	0	5.6	10000	47000	1.51	2.8	3.1	0.7	94	0	220	10	11.8909	7	1	1
1	58	8	1	12	5600	322000	1.08	3.1	5	7.7	63.6667	0	395.833	10	32.9735	8	0	0
1	44	2	1	10.1	8400	121000	1.87	3.6	8.2	1	78.6667	0	500	10	21.4062	6	1	1
1	63	1	0	7.4	6300	122000	1.23	3.4	0.9	1	77.3333	0	395.833	7	8.31819	2	1	1
1	53	5	0	8.2	3600	119000	1.25	3.6	2.2	1	89.6667	0	500	7	11.8953	4	1	1
0	66	2	0	6.1	3300	77000	1.17	3	1.6	0.9	64.6667	0	500	7	8.93299	3	1	1
1	48	3	0	10.9	4100	25000	1.53	3.1	9.1	1.7	77.6667	0	500	9	24.6485	7	1	1
1	62	3	0	7.6	5100	111000	1.06	3.5	1.5	0.9	81.6667	0	395.833	8	7.58192	2	1	1
0	59	3	0	8	8200	92000	1.84	2.4	26.3	1.7	61	3	339.286	13	30.7478	14	0	0
1	51	1	0	8.7	6400	59000	1.17	3	1.7	1.4	70.6667	0	500	8	13.405	3	1	1
0	34	4	0	7.2	9300	73000	1.11	3.3	1.8	0.5	39.7333	0	500	7	3.14821	3	1	1
1	44	1	0	8.2	17800	144000	1.12	3.1	1.5	1	67.6667	0	395.833	7	9.21005	4	1	1
1	40	1	0	6.6	12300	278000	1.32	2.5	1.5	1.8	87.3333	3	330	11	16.693	9	1	1
1	51	1	0	6.8	9900	55000	1.23	3	1.7	1.7	70.6667	0	500	7	15.829	3	1	1
1	36	1	0	7.8	8800	46000	1.24	3.3	2.1	1.3	75	0	395.833	8	14.1473	5	1	1
1	59	1	0	12.2	5900	152000	1.16	3.3	3.2	0.8	84.3333	0	495	9	10.3401	4	1	1
1	69	3	0	4.7	3300	152000	1.27	3	1.6	0.8	69.3333	0	500	7	8.72082	4	1	1
1	52	1	1	11.8	5300	81000	1.14	3.5	1.7	0.7	68.3333	1	500	9	6.45982	4	1	1
1	57	1	0	6.2	6900	112000	1.84	3.1	1.3	3.1	70	2	280	9	25.0878	10	0	1
1	49	2	1	7.9	9600	74000	1.6	2.8	23.6	0.6	55	1	490	11	18.7729	10	0	0
0	44	1	0	4.4	14800	182000	1.22	3	4	1.3	109.333	0	480	10	16.4137	5	1	1
1	39	1	0	8.9	6500	163000	1.32	2.4	1.8	0.7	109.333	1	500	10	8.31899	4	1	1
1	33	1	1	11.4	14400	60000	1.62	2.8	7.5	0.9	107.667	0	500	9	18.4483	6	1	1
1	43	1	0	6.4	16900	189000	1.18	2.7	1.3	0.8	99	2	500	9	7.10857	4	1	1
1	54	1	0	10.6	2100	81000	1.17	2.6	2.5	0.7	67.6667	0	500	10	8.21627	4	1	1
1	47	1	0	8.3	9000	90000	1.3	2.8	3.1	1.4	68	0	500	10	16.8679	6	1	1
1	81	4	1	7.7	6900	328000	1.39	2.7	5.1	1.6	95.3333	0	500	11	20.7914	5	1	1
0	61	1	0	9.7	2600	27000	1.23	3	1.4	1.3	88.3333	0	490	8	12.5159	4	1	1
1	86	4	0	9.6	3400	92000	1.06	3.6	0.8	1.1	103.333	1	395.833	7	7.11964	2	1	1
1	42	8	0	6.4	11400	84000	1.32	2.6	1.6	0.9	91	0	500	9	10.284	3	1	1
1	56	8	0	9.1	2300	37000	1.3	3	3	1	80	0	500	9	13.5132	4	1	1
1	59	4	0	9.1	14000	125000	1.04	2.9	1.3	0.8	91.3333	2	500	8	5.69408	3	1	1
1	63	1	0	8.9	20000	185000	1.36	2.7	3.1	0.9	67	0	500	11	13.1317	5	1	1
1	40	1	0	7.7	14900	52000	1.39	2.1	3.5	3.2	79.6667	1	237.5	11	26.0149	9	0	0
1	53	3	0	11.2	6200	63000	1.55	2.3	5.1	0.7	88	0	500	11	14.0755	5	1	1
1	43	1	0	8.3	9100	72000	1.39	2.7	1.6	1	105.333	0	500	8	11.8742	3	1	1
0	55	4	0	7.1	7200	52000	1.33	2.4	4.3	1.4	82.6667	0	500	11	18.3669	5	1	1
1	40	1	0	7.2	5200	144000	1.14	3.6	1.2	0.8	97.3333	0	387.5	6	6.41816	3	1	1
1	87	3	1	7.2	4300	244000	1.16	2.8	2.1	0.9	114	0	490	9	9.87021	4	1	1
1	71	3	0	12.7	6400	177000	1.04	3.8	1.2	1.5	106.667	0	395.833	6	11.4246	3	1	1
1	33	2	0	11.6	8900	88000	2.09	2.5	16.9	0.8	48	0	495	11	23.2579	9	0	1
1	42	3	0	10.4	8000	117000	1.17	3.4	1.6	0.8	94	1	387.5	8	7.80228	4	1	1
1	65	3	0	4.8	10500	132000	1.09	2.7	1.7	3.8	87	0	500	8	22.1976	4	1	1
1	60	3	0	12.5	7100	45000	1.16	3.6	1.4	1.2	76.3333	0	500	7	11.0912	3	1	1
1	81	3	0	11	9700	201000	1.15	2.9	1.3	1.1	86.3333	2	480	9	9.8773	5	1	1
0	78	3	0	10	6500	74000	1.14	2.5	2.4	0.7	80.6667	0	500	9	7.77022	3	1	1
1	47	1	1	15.2	5400	126000	1.05	4.2	3	0.6	96.6667	0	395.833	7	6.21725	3	1	1
0	70	3	0	7.7	5200	104000	1.11	2.8	1.7	0.8	78	1	500	8	7.44304	3	1	1
1	63	1	0	9.9	5400	90000	1.51	3	4.7	0.9	123	0	500	9	15.8849	5	1	1
1	61	4	1	9.2	1800	64000	1.21	2.4	2.7	1.4	105.667	0	500	10	15.5394	4	1	1
1	51	4	0	10.3	17900	53000	13	1.8	13.6	3.1	68.3333	0	500	12	55.9072	11	1	1
1	42	1	0	7.9	6400	44000	1.58	2.9	6.1	0.6	81.3333	0	500	10	13.4907	6	1	1
1	47	3	0	9.2	1800	40000	1.25	2.6	2.3	0.9	89.3333	0	395.833	10	11.0528	5	1	1
1	48	5	1	5.8	12700	142000	1.273	2.7	2.6	0.7	80	0	500	10	9.31028	4	1	1
1	66	6	0	8.1	18500	197000	1.48	1.9	5	1.6	92.6667	0	500	11	21.4188	5	1	1
1	33	3	0	7.7	13400	129000	1.32	2.9	5.5	1.6	113.333	0	500	9	20.4996	5	1	1
1	58	7	0	13.2	8300	88000	1.06	3.6	1.5	1.2	104.667	0	387.5	6	10.3437	3	1	1
1	37	1	0	7.4	27800	188000	1.67	3.6	21.3	2	53.6667	4	408.333	10	30.4209	15	0	0
1	64	3	1	12.9	15200	45000	1.83	1.9	1.3	1.2	55	0	500	9	15.9156	6	1	1
1	43	1	0	13.9	6300	80000	1.3	3.1	4	1	89.6667	0	500	9	14.6064	4	1	1
1	55	1	0	7	18800	293000	1.5	2.2	4.3	0.9	112	0	416.667	11	15.4725	6	1	1
1	61	4	0	11.4	3000	66000	1.12	3.7	1.2	0.9	92	0	490	7	7.35064	3	1	1
1	46	1	0	5	38700	198000	1.86	2.7	2.9	2.3	108.333	0	500	10	25.3923	7	1	1
0	85	3	0	9.3	8300	126000	1.07	2.4	1.6	0.5	94.6667	1	395.833	10	2.28958	3	1	1
1	56	1	0	8.3	15600	152000	1.59	2.3	1	1.3	90	0	500	8	14.1125	4	1	1
1	38	1	0	9.4	11800	148000	1.55	2.2	8.4	7.7	98.6667	1	332.143	12	38.9915	13	0	0
1	42	5	0	10.2	7300	76000	1.49	2.9	3.6	0.6	78.3333	0	500	9	10.8299	4	1	1
1	38	1	0	5.9	15300	103000	2.13	2.4	8.4	2.5	76	1	383.333	13	31.7522	10	0	1
1	46	2	0	7.8	8700	112000	1.18	2.3	3.5	5.8	82.6667	1	416.667	12	29.8897	9	0	1
1	44	1	0	9.5	3300	53000	1.23	2.5	1.9	1	125	0	395.833	9	11.1576	3	1	1
1	42	5	0	6.7	4600	43000	1.36	2.4	1.3	0.7	81.6667	0	500	9	7.41673	3	1	1
1	61	4	1	8.6	14400	81000	1.59	2.4	13	2.8	88.6667	1	375	12	31.225	11	0	0
1	71	2	0	12.1	2900	70000	1.15	3.8	2.6	0.9	82.6667	0	395.833	7	10.5848	4	1	1
1	40	1	0	6.1	9000	69000	1.57	2.5	1.9	1	95.6667	0	500	8	13.8911	4	1	1
1	52	6	0	12.8	10600	332000	1.06	2.7	0.3	2	77.6667	0	500	9	9.13173	2	1	1
1	64	3	1	13.4	4000	42000	1.28	3.3	2.8	0.9	104	0	480	8	12.0659	5	1	1
1	58	1	0	13.7	9400	153000	1.08	3.8	0.7	0.7	71.3333	2	395.833	7	2.48252	3	1	1
1	46	8	0	12.4	4500	64000	1.36	3.3	7.5	0.7	67.3333	0	500	10	14.0764	6	1	1
0	53	3	0	8.4	3100	43000	1.44	3.7	1.7	0.6	86.6667	0	500	7	7.59646	3	1	1
0	70	6	0	9.4	5800	119000	1.08	3.4	2.2	1.2	80	0	490	9	12.0084	4	1	1
0	71	6	0	4	6900	82000	1.41	2	0.8	1	83	0	500	9	9.40026	2	1	1
1	52	5	1	10.1	7400	106000	1.13	2.6	14.9	1.1	102.667	0	500	11	18.949	5	1	1
1	42	3	0	8.4	5000	37000	1.57	2.8	9.1	0.8	111.333	0	500	9	17.7013	6	1	1
1	54	1	0	10	6900	76000	1.78	2.4	1.9	0.8	92.6667	0	500	9	13.1549	4	1	1
1	42	1	0	7.6	16100	140000	1.49	3	5.7	1.1	100	0	500	9	18.395	4	1	1
1	28	3	0	7.9	2500	82000	1.28	2.4	1.8	1.1	78.6667	0	500	9	12.3134	3	1	1
1	50	5	1	7.8	4800	82000	1.27	2.3	1.7	1.4	87.6667	0	500	9	14.3235	4	1	1
1	56	1	0	5	5600	48000	1.51	2.7	3.4	1.7	78.6667	0	500	11	20.76	6	1	1
0	67	3	0	6.6	8300	31000	1.83	2.5	5.2	3	79.3333	3	416.667	14	29.9799	11	1	1
0	65	3	0	11.2	6700	71000	1.16	3.3	1.2	0.6	111	0	490	7	3.8512	3	1	1
1	77	6	0	14	4500	89000	1.17	3.2	2.5	0.8	100.667	0	395.833	8	9.49817	4	1	1
1	71	2	0	11.7	3800	85000	1.1	4	2.3	1.1	100.333	0	490	7	11.5475	4	1	1
1	46	1	0	11.1	8300	94000	1.16	3.9	5.1	0.6	82.6667	0	500	8	9.34949	3	1	1
1	41	1	0	8.1	5800	120000	1.37	1.7	3.3	0.8	103.667	0	500	11	12.3206	4	1	1
1	48	3	0	7.7	13100	86000	2.05	2	15.6	1.3	56.3333	2	342.857	13	27.3981	13	0	0
1	65	1	0	11.1	5300	74000	1.08	3.9	2.5	1.3	94.3333	2	500	9	13.2626	5	1	1
1	56	3	0	8.8	2000	27000	1.29	3	2.7	0.8	81.3333	0	395.833	9	10.8842	5	1	1
1	42	5	0	7.7	5200	28000	1.23	2.7	2.8	0.9	69.3333	0	500	10	11.6197	4	1	1
1	49	2	0	13.4	11300	410000	1.16	3.2	5	3.8	126.333	0	500	9	26.9942	6	1	1
1	54	1	0	6.1	10000	57000	1.49	1.7	3	0.7	90.6667	0	395.833	9	11.6169	5	1	1
1	54	1	0	7.9	10000	147000	1.39	1.7	3	0.7	80.3333	0	500	9	10.8388	4	1	1
1	83	2	0	12.4	4000	61000	1.1	3.3	1.1	0.9	78.6667	3	500	10	6.81819	4	1	1
1	50	3	1	8.9	4000	42000	1.17	3.3	1.1	0.8	74.3333	1	395.833	9	6.37844	3	1	1
1	29	4	0	13.5	15200	263000	2.21	2.5	22.8	2.8	116.333	0	500	12	37.0476	9	1	1
1	47	1	0	8.1	6800	52000	2.35	1.9	16.4	2	78	1	400	14	33.2533	11	0	0
1	59	3	1	11.3	17800	527000	2.58	2.8	12.2	2.7	73.3333	0	387.5	11	36.0559	11	0	1
1	33	3	0	8.4	6400	153000	1.35	2.9	3.1	0.6	106.333	0	500	9	9.15657	4	1	1
1	49	1	0	8.2	6400	138000	1.09	3.8	1.4	0.7	106.333	0	332.143	6	5.21971	3	1	1
0	63	3	0	11.3	4700	70000	1.29	3.1	2.3	0.6	89.6667	0	500	9	7.51312	4	1	1
1	55	3	0	13.6	7000	79000	1.16	2.9	2	0.8	103	0	500	8	8.55409	3	1	1
1	57	3	0	10.9	6400	146000	1.04	2.4	1	2.7	125.333	0	395.833	9	16.3745	3	1	1
1	54	3	0	10.3	5900	115000	1.31	2.1	1.1	0.6	82	0	328.571	9	4.88256	4	1	1
1	54	1	0	7.9	10000	147000	1.39	1.7	2.6	0.6	76.6667	0	500	9	8.81522	4	1	1
0	54	1	0	8.5	12200	115000	1.45	2.9	3.7	2.1	72.6667	0	500	10	22.6558	6	1	1
1	47	3	0	9.3	9400	103000	1.29	3.1	1.9	0.7	85.6667	0	500	8	8.26696	3	1	1
0	48	6	1	10	12500	163000	1.34	2.9	3.5	0.9	73.6667	3	332.143	11	13.4269	9	0	0
1	68	2	0	7.2	5700	130000	1.44	3.3	3	1.2	86.3333	2	490	9	16.409	8	0	0
0	71	2	0	7.7	8700	110000	1.17	2.8	1.7	0.6	121.333	0	395.833	7	5.2709	3	1	1
1	59	2	1	12.7	8500	78000	1.23	3	2.2	0.6	99.6667	0	500	8	6.81077	3	1	1
1	47	3	0	9	9400	103000	1.29	3.1	5.4	1.1	79.3333	0	500	10	16.5753	4	1	1
0	61	1	0	9.4	2400	24000	1.2	4.1	0.7	1.3	69	1	500	8	9.60533	4	1	1
1	68	2	0	11	5200	188000	1.22	2.6	2.6	1.3	83.3333	2	490	11	14.7768	7	0	0
1	55	2	0	16.3	5100	87000	1.08	4.1	2.2	0.9	116.333	1	395.833	8	9.24664	4	1	1
0	53	2	0	8.3	4800	316000	1.09	2.6	1.4	0.5	100	0	339.286	9	1.98957	3	1	1
1	46	1	0	8.8	8300	105000	1.44	2.3	4.7	1	93.3333	0	500	11	16.3647	4	1	1
1	52	3	0	8.3	8200	64000	2.1	2.4	10.8	1.1	70	0	500	12	24.667	6	1	1
1	74	1	0	12.5	5000	76000	1.17	2.7	1.9	1	101	1	490	9	10.5975	4	1	1
0	55	3	0	12.6	5300	100000	1.77	2.7	26.7	0.9	75.6667	0	500	11	24.2652	7	1	1
1	38	3	1	13.3	7100	127000	1.36	2.9	5.4	0.6	93	0	500	9	11.3482	4	1	1
0	74	3	0	10.5	3200	71000	1.11	3	1.3	1	126.333	2	395.833	9	8.56582	5	1	1
0	77	3	1	11.8	5000	201000	1.13	3.4	2	1.2	87.6667	0	500	8	12.1531	4	1	1
1	47	6	0	12.8	2300	72000	1.25	3.1	2.1	0.7	98.3333	0	500	9	8.29449	4	1	1
1	66	2	1	14.3	8900	159000	1.06	3.3	1.3	0.7	129.667	1	395.833	8	4.62552	3	1	1
1	58	1	0	9.5	8700	78000	1.26	2.7	3.2	0.7	71.3333	0	500	10	9.98434	4	1	1
1	86	3	0	9.4	8600	148000	1.06	2.3	0.9	2.4	100.333	3	339.286	11	15.0567	7	0	1
1	71	3	1	9.5	8200	131000	1.1	3.14	2.1	1.1	92	0	500	8	11.2018	3	1	1
0	66	3	0	7.2	2700	43000	1	3.7	0.9	1	93.3333	0	395.833	7	5.99963	1	1	1
1	54	8	1	8.8	13800	97000	1.4	2.3	2.8	1.3	52	1	240	10	16.5997	9	0	0
1	38	1	0	8.6	7100	155000	1.12	3.2	1.4	0.6	87	2	500	8	4.04395	4	1	1
1	48	3	0	7.1	3100	82000	1.04	2.8	1	5.5	87.6667	0	395.833	8	23.2049	5	1	1
0	59	6	0	7.2	5500	71000	2.08	2.1	9.8	0.7	73	0	500	12	19.8515	6	1	1
1	78	3	0	7.6	5200	96000	1.46	2.2	3.1	3	90.6667	3	490	12	25.4845	10	0	1
0	48	6	1	8.9	5500	126000	1.22	3	2.2	1.1	94.3333	2	387.5	10	12.5382	6	0	1
0	60	3	0	8.2	11300	319000	0.95	3.7	0.9	8.8	113	1	500	8	26.3028	5	1	1
1	45	1	0	8.5	2800	72000	1.65	2.2	20.3	1.2	70.6667	0	500	11	25.1993	8	1	1
1	46	1	0	6	7100	137000	1.2	2.5	2.5	1.6	85.3333	0	500	10	16.4359	4	1	1
1	63	4	1	11.8	3000	189000	0.95	3	1.5	0.9	98	1	500	8	6.35482	2	1	1
0	53	2	0	7.7	26100	316000	1.09	2.4	0.9	1.1	91.3333	0	339.286	9	7.8798	2	1	1
1	47	1	0	7.5	1500	57000	1.21	2.9	2.3	0.8	106	0	500	9	9.55782	3	1	1
1	82	3	0	8.9	3700	105000	1.1	2.8	0.8	1.1	95.6667	3	500	10	7.53451	4	1	1
1	49	3	0	8.6	7400	56000	1.3	2.4	1.8	1.7	74.6667	3	339.286	11	16.6661	9	0	0
1	50	3	0	12.7	6500	82000	1.53	3.6	1.5	1.8	90.3333	0	500	6	18.3465	5	1	1
1	71	2	0	11.7	3400	78000	1.08	3.8	2.1	0.9	72	0	490	7	9.06986	3	1	1
1	31	3	0	9	17900	121000	1.51	2.7	29.3	1.4	78	0	500	11	27.0806	8	1	1
1	41	4	0	8.3	4900	39000	1.68	2.5	9.8	0.9	70.3333	2	490	12	19.8721	9	0	1
1	74	2	1	12	8500	162000	1.19	3.3	2.4	0.6	92.3333	0	490	9	6.77113	4	0	1
1	44	1	0	10.4	6200	51000	1.37	2.6	2.3	1	88.6667	0	500	9	13.0909	4	1	1
1	46	1	0	8	3100	55000	1.29	2.8	4.1	0.9	104.667	0	395.833	10	13.6023	5	1	1
1	31	1	0	12.4	12400	165000	1.07	3.6	1.8	0.8	125.333	2	500	7	7.24919	3	1	1
1	72	3	1	7.1	9500	199000	1.3	2	16	1	78.6667	0	500	11	19.8743	6	1	1
1	49	3	1	7.1	6700	91000	1.15	2.5	1.4	0.8	62.6667	0	387.5	8	7.10175	4	1	1
1	70	2	0	12	3100	72000	1.07	4.1	2.8	1	83	1	416.667	8	11.0703	4	1	1
1	50	6	1	14.6	5800	72000	1.31	3	3.7	1.3	90	0	500	10	16.9147	5	1	1
1	40	5	0	11.6	8300	67000	1.95	2.4	17.4	0.7	108	0	500	12	21.3102	7	1	1
1	46	1	0	9.8	8900	103000	1.88	2.7	10.2	0.8	96.3333	0	500	12	20.1531	6	1	1
1	46	2	0	10.1	8700	162000	1.37	2.6	4.4	0.6	106.333	0	500	11	10.6521	4	1	1
1	70	2	0	12.3	3500	70000	1.08	4.2	2.2	0.9	92.6667	1	395.833	8	9.24664	4	1	1
0	73	3	0	8.1	6300	64000	1.46	2.7	2.8	1.7	68.3333	4	408.333	12	19.6451	11	0	0
1	47	3	1	8	7300	265000	1.52	3	28.4	0.9	81.6667	2	490	11	22.7944	10	0	0
1	72	2	1	7.6	11900	46000	1.38	2.4	3.3	0.8	72.3333	0	500	11	12.4021	4	1	1
1	65	1	0	8.7	7400	84000	1.25	3.3	1.3	0.8	81	1	500	9	7.75401	4	1	1
1	40	1	0	11.6	6500	13200	1.34	2.2	6.5	0.8	88	0	500	11	14.6486	5	1	1
1	72	2	1	7.9	11100	81000	1.56	2.4	3.3	0.9	103	0	500	11	14.9059	5	1	1
1	44	4	0	16.5	5700	110000	1.04	4.3	1.1	0.7	98.6667	2	490	7	3.77737	3	1	1
1	85	7	0	8.5	5500	120000	1.21	2.5	3.3	1.1	90	0	395.833	11	13.9868	4	1	1
1	46	3	0	5	6200	85000	1.1	1.6	0.6	21.4	46	2	182	10	34.9349	11	0	0
1	47	3	1	9.2	6100	201000	1.13	3.2	16.4	0.6	89.3333	4	490	12	13.4946	10	0	1
1	55	1	0	13.1	10600	112000	1.23	2.2	4.3	1.1	87.6667	1	271.429	12	15.1763	6	0	0
0	65	3	0	10.1	2500	41000	1.1	3.9	1	0.8	95.6667	2	387.5	8	5.3253	4	1	1
0	60	3	0	11.8	3200	120000	1	3.9	3.1	0.7	95	2	500	9	7.27525	4	1	1
1	46	1	0	8.4	3300	82000	1.28	3	2.9	0.8	101.333	0	500	9	11.0686	4	1	1
1	39	6	0	10.3	4300	90000	1.35	2.9	2	1.7	92.6667	0	500	9	17.4892	5	1	1
0	73	3	0	10.1	9100	123000	1.19	2.4	1.8	1.3	79	0	395.833	9	13.1006	4	1	1
1	61	1	0	10.3	5900	99000	1.18	3.3	2.2	0.6	81.3333	0	490	9	6.34597	4	1	1
0	56	4	0	8.6	7700	17000	1.76	3.2	32.8	4.6	78	1	495	11	40.6453	12	0	0
1	73	3	0	9.2	9100	97000	1.19	3.6	1.7	0.8	110	0	480	6	8.22249	3	1	1
0	48	7	1	7.6	6800	97000	1.41	2.4	4.1	2	113.667	0	500	11	22.2642	6	1	1
1	43	1	0	13.3	20100	122000	1.19	3.4	6.4	3.7	99.3333	0	500	9	27.9622	7	1	1
0	45	1	0	9.8	13700	102000	1.57	4	24.2	0.6	100.667	0	500	8	18.6563	7	0	1
1	30	1	0	8.2	14700	159000	1.29	2.8	8.7	0.7	84.6667	0	500	10	14.0485	5	1	1
0	78	4	0	9	9400	258000	1.02	2.9	1	6.6	110.667	0	395.833	8	24.7377	5	1	1
1	47	3	1	7.1	8500	156000	1.28	1.9	2.1	0.8	86.6667	2	333.333	10	9.84202	8	1	1
1	41	3	0	12.3	4800	81000	1.41	3.4	7.3	1	97	0	500	10	17.8021	5	1	1
1	45	5	0	11.9	8400	123000	1.44	2.6	10.9	0.7	79.6667	0	500	11	16.1372	5	1	1
1	62	3	1	13.6	5500	58000	1.05	3.2	1.2	0.9	94.6667	2	387.5	8	6.62781	4	1	1
1	41	4	0	12.5	4800	55000	1.22	3.4	8.3	1	107	0	500	10	16.6689	4	1	1
1	53	3	0	9.8	5900	115000	1.31	2.1	1.4	0.6	89.6667	1	500	10	5.79897	4	1	1
1	53	1	0	4.9	13100	122000	1.46	2.4	2.4	1	86.6667	0	500	10	13.9653	4	1	1
0	62	3	0	9.7	6100	42000	1.32	2.5	2.8	0.7	87.3333	0	500	9	9.99795	4	1	1
1	50	3	0	12.7	7300	81000	2.16	3.2	19.1	0.7	85.6667	0	500	11	22.8099	7	1	1
0	58	6	0	10.3	4900	81000	1.46	2.9	7.4	0.6	91	0	500	10	13.3402	5	1	1
1	45	1	0	6.9	9200	76000	2.15	2.1	6.2	1.4	104.667	0	500	12	25.1367	7	1	1
1	48	1	0	11.8	3600	111000	1.05	3.4	1.1	0.9	100.667	2	395.833	9	6.29717	3	1	1
1	63	1	0	12.2	14100	71000	1.45	2.8	12.4	0.6	86.6667	2	495	11	15.2248	9	0	1
1	58	5	0	10.1	7000	102000	1.45	2.9	19.3	1.4	104	0	500	9	25.04	7	1	1
1	50	2	0	10.6	9900	71000	1.25	2.8	1.9	0.9	95	0	395.833	7	10.3268	4	1	1
0	50	3	0	8.2	4100	70000	1.45	2.5	7.7	1.1	92	0	500	11	19.2331	5	1	1
0	41	5	0	9.1	3700	60000	1.39	2.7	3.4	2	57.3333	0	500	11	21.3928	7	1	1
1	72	2	1	8.9	8300	118000	1.26	3.5	27.5	0.9	72	0	321.429	10	20.5709	8	0	1
1	46	6	0	11.3	1800	41000	1.13	3.4	1.6	0.7	64.6667	0	500	8	6.13077	3	1	1
1	61	1	0	13.3	5200	92000	1.08	3.7	1.5	0.9	95.3333	1	395.833	7	7.79127	3	1	1
1	60	3	0	7.1	3000	68000	1.04	4.2	1.4	1.1	85.6667	2	395.833	7	9.03284	4	1	1
0	76	3	0	12	7900	201000	1.13	3.4	1.7	0.9	90.6667	2	500	9	8.77376	4	1	1
0	53	1	0	6	13300	18000	1.59	2.6	13	0.7	80.6667	0	500	11	17.9165	7	1	1
0	61	2	0	10.3	10600	101000	1.17	2.8	0.7	0.9	98	1	480	8	5.79162	3	1	1
0	60	7	0	7.1	4400	35000	1.36	3.2	1.6	0.8	77.6667	0	500	8	9.48766	3	1	1
1	57	1	0	11.8	7100	242000	1.17	3	1.7	0.7	98	0	490	7	6.75075	3	1	1
1	47	1	0	9.2	6600	106000	1.51	2.5	7.5	0.9	86.3333	0	500	11	17.6608	6	1	1
1	85	7	0	11.4	6300	110000	1.21	2.3	2.8	0.9	108	2	500	11	11.436	5	1	1
1	53	1	0	6.3	7000	223000	1.2	2.2	1.1	1	83.6667	1	465	9	8.80418	3	1	1
0	60	4	0	12.6	3200	120000	1	3.9	3.1	0.6	91	2	500	9	5.7954	4	1	1
0	59	3	0	11.3	13300	110000	1.15	4.2	1.8	0.7	86.6667	1	500	7	6.77484	3	1	1
1	46	5	0	7.8	16800	88000	1.26	2.3	1	1.5	71.6667	0	500	8	12.8809	3	1	1
1	42	1	0	7.4	39300	95000	2.25	2.2	7.5	2.7	55.3333	1	495	13	32.6743	11	0	0
0	60	3	0	12.5	3300	126000	1	3.8	3.2	0.7	108.667	0	395.833	8	7.39589	3	1	1
1	49	4	0	9	3200	57000	1.16	3.3	1.4	0.8	78.6667	0	395.833	8	7.19872	3	1	1
0	50	3	0	6.5	10900	51000	1.65	2.2	4.8	1.1	80	0	500	11	18.8844	5	1	1
0	52	3	0	9.2	3100	4400	1.32	3.7	1	0.8	92.6667	1	395.833	8	7.3673	4	1	1
1	39	1	0	7.9	7900	54000	1.64	2.2	10	3.3	75.3333	0	500	11	32.1521	8	1	1
1	51	1	0	8.8	4200	58000	2.14	2	8	0.9	97.3333	0	500	12	21.8114	6	1	1
1	60	3	0	8	4200	63000	1.2	3.7	2	1.1	80	0	395.833	7	11.9909	4	1	1
1	60	3	0	7.2	18500	32000	1.73	2.4	13.2	2.2	58.6667	4	182	13	29.913	17	0	0
1	54	3	0	13.5	3900	63000	1.06	3.7	1	0.9	88.3333	2	490	7	6.04115	3	1	1
0	52	3	0	10.2	3600	43000	1.32	3.7	1	0.8	97.3333	0	391.667	7	7.3673	3	1	1
1	41	1	0	8	5700	68000	1.19	2.3	4	0.7	66	0	500	10	10.1921	4	1	1
0	76	4	0	9.5	11700	246000	7.83	3.7	1.2	2	93.6667	0	500	8	36.7962	7	1	1
1	41	1	0	14.1	5200	50000	1.41	2.9	6.3	0.8	81.6667	0	500	9	15.1001	5	1	1
1	45	8	0	8.7	5700	51000	1.72	2.6	5.5	0.7	80.6667	0	395.833	11	15.528	6	1	1
1	36	1	0	8.2	10800	48000	1.23	2.1	4.7	4.5	66	0	500	10	29.0384	7	1	1
0	37	3	0	9.7	6400	76000	1.99	2.3	6	0.7	130	0	500	12	17.4917	6	1	1
0	72	1	0	11.5	7000	153000	0.98	3.7	1.5	0.7	105	2	408.333	7	4.29042	4	1	1
1	70	1	0	13.7	4300	105000	1.1	4	1.4	0.8	108.667	1	500	7	6.60389	3	1	1
1	50	6	1	11.8	13200	64000	1.31	2.5	2.7	0.6	87	0	395.833	10	8.29473	5	1	1
1	32	7	0	12.1	5600	80000	1.17	2.3	2	0.6	97.3333	0	395.833	9	5.88848	4	1	1
1	44	1	0	10.9	6800	62000	1.27	3.3	6.9	0.8	94.3333	0	500	10	14.2746	5	1	1
1	82	2	0	9.1	4600	104000	1.1	3.3	0.6	1	92	1	395.833	9	5.52634	3	1	1
1	57	5	0	5.8	14700	97000	1.87	2.5	2.6	1.4	65.6667	0	500	10	20.2716	7	1	1
0	79	1	1	14.4	7600	124000	1.18	3.2	2.1	1.8	89	0	500	8	16.7159	4	1	1
1	75	3	1	8.5	15300	94000	2.3	3.6	9.6	1.3	95.6667	0	500	10	26.842	7	1	1
0	67	3	0	8.6	4000	61000	1.31	2.5	1.6	1	112.667	0	490	9	11.2103	4	1	1
0	77	3	1	12.5	4100	200000	1.24	2.7	2.1	0.9	97.6667	1	395.833	11	10.6171	5	1	1
1	45	5	0	8.8	8800	111000	1.71	2	7.4	1.8	73.3333	0	500	11	25.6571	7	1	1
1	31	1	1	6.2	39400	236000	1.94	2.5	3.5	1.6	49.3333	0	500	12	23.0946	7	1	1
1	32	1	0	8.6	7600	43000	1.2	3.4	2.5	1.1	70	1	500	9	12.8389	4	1	1
1	56	4	0	11.9	3500	27000	1.19	2.9	3.7	1.2	98	0	500	10	15.0702	4	1	1
0	53	3	1	9.3	9500	16000	1.74	2.3	4.7	6	99.3333	0	495	11	35.6851	10	0	0
0	53	3	1	5.8	9000	94000	1.46	2.3	2.8	2.7	102.333	3	495	12	24.0863	10	0	0
1	38	2	0	7.5	11900	203000	1.26	2.4	1.4	0.7	83	1	500	10	6.84297	4	1	1
0	56	3	0	11.1	3700	42000	1.29	3.3	2.7	0.6	96.6667	0	500	8	8.12242	4	1	1
1	59	3	0	10.7	3100	55000	1.13	3.8	1.2	1.3	85.6667	2	500	7	10.9804	5	1	1
1	47	3	0	12.3	8900	109000	1.24	2.4	8.8	1	122.333	0	395.833	10	17.0733	5	1	1
1	50	3	0	12.9	6700	63000	1.28	3.3	3.2	0.9	107	0	465	9	12.5733	5	1	1
1	49	2	0	8.8	10600	72000	1.25	3.2	2.1	1.2	98.3333	0	500	8	13.4689	5	1	1
0	68	3	0	11.1	2200	34000	1.1	3.3	2.9	0.5	78.3333	1	500	9	4.85916	4	1	1
1	32	1	0	9.5	6700	56000	1.31	3.1	8.2	1.1	102.333	0	500	9	18.335	5	1	1
1	84	7	0	11.6	4500	69000	1.16	2.7	2.7	0.7	111.667	0	395.833	10	8.41258	4	1	1
0	72	3	0	10.4	6600	85000	1.13	3	1	1.1	100	2	395.833	8	8.68382	4	1	1
1	55	1	0	8.5	8500	88000	1.39	2.7	6.5	0.9	83.6667	0	500	11	16.1896	5	1	1
1	41	1	0	13.9	7400	70000	1.21	4.6	1.3	0.9	76	0	395.833	6	8.52047	3	1	1
1	58	3	0	10.2	4100	50000	1.26	2.8	4.6	1	94	0	500	10	14.7875	4	1	1
1	54	1	0	12.5	3400	42000	1.24	2.9	2.8	0.8	104	0	391.667	9	10.5796	4	1	1
0	47	7	1	10.3	6700	74000	1.34	2.3	3.7	0.6	76.6667	0	500	11	9.74564	4	1	1
0	69	6	0	8.5	8100	130000	1.09	2.7	0.7	0.7	79	0	335.714	9	2.58575	2	1	1
1	58	3	0	10.2	4100	50000	1.26	2.8	4.6	1	93	0	500	10	14.7875	4	1	1
1	56	5	0	8.1	15900	174000	2.27	2.7	6.7	3.2	92.6667	0	500	11	33.9758	8	1	1
1	50	1	0	7.9	17500	143000	1.28	3.3	4.3	1.8	57	0	500	9	20.3503	6	1	1
0	47	7	1	7.5	7100	71000	1.51	2.3	3.7	0.8	80	0	490	11	13.8451	6	1	1
0	72	3	0	11.2	6900	106000	1.12	3	2.3	2.9	86.6667	0	500	8	21.0556	5	1	1
1	42	2	0	15.2	6500	87000	1.28	2.7	4.4	0.8	108.333	0	465	11	12.6528	5	1	1
1	43	1	0	10.5	7100	72000	1.19	3	6.5	0.6	102.667	0	500	10	10.5572	4	1	1
1	44	8	0	11.3	5800	57000	1.61	2.9	5.1	0.5	69.6667	0	500	10	11.2707	6	1	1
1	43	1	0	10.5	7100	72000	1.19	3	6.5	0.6	92.3333	0	480	10	10.5572	5	1	1
0	59	3	0	11.5	7200	107000	1.11	3.2	1.2	0.8	52.6667	0	395.833	7	6.11948	4	1	1
0	60	4	1	11.4	11900	298000	1.08	3	2.2	1.3	105	0	395.833	9	12.7768	4	1	1
1	45	1	0	10.2	6900	85000	1.23	2.7	1.2	0.8	92.3333	2	500	9	7.2692	4	1	1
0	88	3	0	9.5	3800	88000	1.07	2.4	1	0.7	100	4	342.857	11	3.7337	6	0	1
0	44	1	0	9	18100	165000	1.53	2.3	28	3.8	92.6667	0	495	11	36.6414	11	0	0
1	29	1	0	10.8	7600	63000	1.94	2.1	4.4	0.8	82.6667	0	500	12	17.31	5	1	1
0	88	3	0	8.3	17300	233000	1.36	2.4	1	0.7	88	4	342.857	11	6.41975	8	0	1
1	42	1	0	10	5900	122000	1.12	4.1	1.3	0.7	97.3333	1	395.833	7	5.24219	4	1	1
1	49	2	0	10.9	3000	63000	1.53	2.4	33.5	3.7	95	0	500	11	37.0669	10	1	1
1	69	3	0	9.6	3000	55000	1.18	3.2	0.7	4.2	97.3333	0	395.833	8	20.6752	5	1	1
1	36	8	0	6.9	1800	38000	1.35	2.6	4.3	0.6	95.6667	3	321.429	13	10.4	9	0	0
0	59	4	0	12.3	3900	134000	0.96	3	2.6	0.7	93	0	395.833	8	6.14966	3	1	1
1	44	1	0	9.4	15300	75000	1.64	2.9	1.8	0.8	92.3333	0	500	7	12.032	4	1	1
1	69	3	0	10.1	2500	39000	1.18	3	0.8	4.7	104	0	500	8	22.2624	4	1	1
0	63	3	1	8.6	6400	68000	3.61	2.4	25.3	1.2	87.6667	1	495	14	34.8049	11	0	1
1	41	1	0	11.9	5500	95000	1.34	2.6	19.1	0.5	109.667	0	500	11	14.2325	6	1	1
0	83	3	0	8.5	2200	47000	1.1	2.6	1	1.5	104	2	387.5	10	11.3599	5	1	1
1	55	1	0	15.8	11300	163000	0.93	3.6	2.8	1.1	108.667	1	500	8	10.4147	3	1	1
1	52	5	0	8.8	7500	174000	1.21	2.4	5.9	1.8	93	3	316.667	13	20.9225	9	0	1
1	61	3	1	10.6	14000	106000	1.4	2.6	6	1.7	112.333	2	495	12	22.0712	9	0	1
1	44	8	0	14.1	3800	77000	1.33	4.1	3	0.7	87.3333	0	500	8	10.3447	4	1	1
1	67	1	1	10.5	6600	92000	1.61	3.3	5.9	1.6	89.3333	0	500	10	22.9907	6	1	1
1	48	2	1	7.6	2400	107000	1.35	2.9	0.9	0.8	105	2	395.833	8	7.21862	5	1	1
1	72	4	0	9.7	7900	95000	1.15	3	1.6	1	95.6667	0	395.833	7	9.75135	3	1	1
1	59	2	0	8.2	8200	69000	1.22	2.6	1.9	1.7	66	2	339.286	10	16.1602	8	0	1
1	54	1	0	10.3	12700	99000	2.29	2	6.9	4.8	43.3333	1	495	13	38.0783	12	0	0
1	35	6	1	10.9	8300	106000	1.35	3.5	4.7	0.7	76.6667	0	500	10	12.2178	4	1	1
1	53	6	0	7.1	8300	97000	1.14	2.7	1.5	0.8	79.3333	0	395.833	8	7.26611	3	1	1
1	60	6	0	15	5200	69000	1.15	4.3	1	1	87	0	465	6	7.96533	2	1	1
1	36	1	0	12.7	6700	134000	1.14	3.3	2	0.6	77	1	500	9	5.59755	4	1	1
0	54	5	0	7.9	11300	145000	1.55	2.3	1.3	0.6	90.6667	0	500	9	7.40151	4	1	1
1	75	3	1	9.8	5200	94000	1.03	2.6	1	1.2	96	1	490	10	8.48135	3	1	1
0	57	2	0	13.6	5400	115000	1.14	3.1	1.4	0.6	110	2	500	8	4.24219	4	1	1
1	89	3	0	8.2	7100	44000	1.26	3.5	2	1.5	106	0	500	9	15.5149	5	1	1
1	48	4	0	7.6	12700	49000	1.57	2.6	3.7	0.7	97.3333	0	470	10	12.9996	6	1	1
1	61	1	0	10.7	8500	133000	1.42	3.5	4.5	1.7	91.3333	0	500	10	21.1369	5	1	1
1	38	1	0	5	13600	81000	2.3	3.9	42.6	1	88	3	495	12	29.9856	11	0	0
1	74	2	1	6.9	5300	129000	1.13	2.7	1.5	0.9	90.3333	0	395.833	9	8.29814	3	1	1
1	67	1	1	8.2	5700	88000	1.45	2.3	3.6	1.4	76.3333	0	500	11	18.6592	5	1	1
0	84	4	0	7.3	11300	162000	1.66	2.5	9.1	1.2	100.333	1	495	12	22.2181	9	0	0
1	71	2	1	11.9	8300	48000	1.29	3	2.7	1	76.6667	0	395.833	9	13.0263	5	1	1
0	80	7	1	7.7	14600	72000	1.57	3.2	6.4	2.1	70.6667	0	495	10	25.6286	9	0	0
1	69	3	1	8.3	10000	176000	1.18	1.8	2.1	1	85.3333	0	500	9	11.0731	3	1	1
1	66	3	0	8.3	4700	221000	1.17	2.7	1	0.8	132	1	395.833	10	6.01626	3	1	1
1	61	1	0	9.3	3400	90000	1.14	3.1	1.6	0.8	113.667	0	395.833	7	7.51135	3	1	1
0	47	7	1	9.6	7800	109000	1.8	2.6	3.1	0.8	80.3333	0	500	12	15.1404	5	1	1
1	74	2	1	9	6600	141000	1.19	3.2	3.1	1.1	91.6667	0	395.833	10	13.5626	4	1	1
1	32	1	0	6.8	3700	177000	1.13	3.2	0.7	0.6	65.3333	0	465	7	1.50955	3	1	1
1	43	4	0	16	6300	110000	1.26	3.5	1.4	0.7	82.6667	0	500	7	6.84297	3	1	1
1	39	1	0	4.4	11400	134000	1.58	2.1	7.4	1.2	97	1	495	12	20.8791	9	0	1
1	31	8	0	6.8	13700	128000	1.68	1.9	5.1	2.2	69	0	500	11	25.9708	8	1	1
0	47	1	0	7.6	6300	108000	1.34	1.9	3.5	0.8	92.3333	0	387.5	10	12.2962	5	1	1
0	65	3	0	7	20900	87000	1.49	2	2.2	2	96.3333	1	265.714	11	20.5166	9	0	0
1	61	1	0	6.8	6900	112000	1.13	2.9	1.2	0.7	93.3333	0	395.833	7	5.03758	3	1	1
1	45	2	1	7.8	7800	223000	1.09	2.8	5.9	0.8	79.6667	2	271.429	11	11.9678	6	0	1
1	56	1	0	9.2	18000	277000	1.55	2.1	7.9	0.9	112	0	500	11	18.1511	6	1	1
1	35	6	0	8.8	6100	69000	1.3	2.7	6.7	6.4	104.667	0	500	11	34.3869	9	1	1
1	56	1	0	9.3	6100	114000	1.64	2.3	3.7	1.5	0	0	500	11	20.8047	7	1	1
1	56	2	0	11	4100	84000	1.19	3	1.5	0.6	86.6667	2	500	8	4.98512	4	1	1
1	45	2	1	8.3	7800	223000	1.09	2.6	7.5	0.4	78.3333	3	495	13	6.22543	7	0	1
1	65	3	1	10.1	1700	60000	1.11	3.8	1	1.8	69.6667	0	395.833	6	13.2116	4	1	1
1	56	1	0	7.9	16100	140000	1.61	3.1	7.2	0.9	76.6667	0	500	10	18.2239	6	1	1
0	57	1	0	7.6	3100	88000	1.26	2.1	1.4	1	86.6667	0	383.333	8	10.267	4	1	1
0	80	1	1	10.4	9600	76000	1.54	2.5	3.6	0.8	99.3333	0	500	11	13.9613	5	1	1
0	51	3	0	7.1	31500	176000	2.89	3.2	30.3	1.4	70.3333	0	495	11	34.4786	10	0	0
0	58	3	1	7.8	3700	30000	1.79	2.7	9.8	0.9	117.667	2	495	12	20.5824	9	0	1
1	57	4	0	11.3	2700	48000	1.05	3.6	2.1	0.7	96.6667	0	395.833	7	6.34173	3	1	1
1	56	5	0	9.8	4800	103000	1.25	2.1	2	1.5	97	0	500	10	15.4256	5	1	1
1	58	1	0	5.6	17700	84000	1.46	1.7	2.8	10.5	71.3333	0	500	9	37.1242	8	0	1
0	71	4	1	7.1	6600	128000	1.06	2.1	0.9	1	83.6667	2	395.833	10	6.65224	3	1	1
1	62	3	1	8.3	6000	101000	1.49	2.7	3.2	0.9	102	0	500	11	14.2748	4	1	1
0	49	3	0	9.1	4200	169000	1.15	3.5	0.9	1.6	108.667	0	387.5	7	12.077	3	1	1
1	72	1	0	9.5	3000	103000	1.07	2.9	2.2	1.7	91.3333	0	500	9	15.2479	3	1	1
1	39	1	0	11.5	3400	54000	1.32	3	5.1	0.8	126	0	500	9	13.5584	4	1	1
1	41	4	0	10.1	7000	102000	1.12	4.1	1.5	0.9	82	0	490	6	8.19859	3	1	1
1	65	2	1	5.2	13000	169000	1.13	3	1.9	0.8	105.333	1	395.833	9	8.0657	4	1	1
1	58	2	0	10.2	7300	59000	1.4	2.5	2.4	1.4	69.3333	0	500	10	16.7254	6	1	1
1	40	1	0	10.8	6800	66000	1.49	2.4	3.5	0.7	108	0	500	10	12.2027	4	1	1
1	40	1	0	7.6	3100	76000	1.31	2.4	2.2	1	88.6667	0	395.833	10	12.4204	5	1	1
1	54	3	1	8.6	9600	138000	1.13	3.3	0.9	0.6	70.6667	2	465	8	2.46454	4	1	1
1	80	3	0	9.6	7900	113000	1.12	2.8	0.8	0.9	84.3333	1	391.667	8	5.80987	3	1	1
1	39	8	0	8.3	3500	45000	1.41	2.8	6.9	0.6	103	0	500	10	12.6841	5	1	1
1	57	2	0	8	6900	91000	1.48	2.4	2.4	1.1	98	0	500	10	15.0326	4	1	1
0	57	3	1	10.2	4000	45000	1.39	2.3	4.8	0.6	106.667	0	395.833	11	11.145	5	1	1
1	44	2	1	12.4	7800	145000	1.09	3	1.9	0.4	83.6667	2	290.625	9	1.00784	5	1	1
1	60	1	1	11.3	6200	73000	1.3	3	3.8	1.4	99	0	500	10	17.6416	5	1	1
1	53	3	0	11.1	5500	95000	1.16	3	2.8	0.6	92	2	500	10	7.07093	5	1	1
1	54	3	1	12.1	4300	132000	1.04	3	0.8	0.5	80	2	296.875	8	-0.662886	4	1	1
1	47	6	1	8.6	3500	89000	1.27	3.5	3.7	1.7	430.333	0	500	10	19.1427	5	1	1
1	30	8	0	8.3	6100	137000	1.21	2.8	3.4	0.4	104.667	0	395.833	10	4.3889	4	1	1
1	51	2	0	15.1	2800	51000	1.26	3.8	2.7	0.7	86	0	395.833	7	9.33873	5	1	1
0	62	2	1	7.8	20800	93000	1.43	1.9	3.5	0.9	60.6667	0	500	11	14.155	5	1	1
1	60	4	0	8.3	4200	39000	1.28	2.7	1.2	4.7	84.6667	0	500	9	24.7143	6	1	1
1	68	3	0	12.7	6400	177000	1.13	3.8	0.9	1.3	114.333	1	387.5	7	9.88716	4	1	1
1	52	2	0	11.3	5600	140000	1.28	2.3	2.9	1.9	123	0	500	10	19.3725	5	1	1
1	60	3	0	6.9	3600	34000	1.25	3.2	1.7	4.3	101.333	0	500	8	24.9183	6	1	1
1	55	1	0	8.1	12300	187000	1.32	3.1	4.1	0.8	92	0	500	10	12.729	4	1	1
1	60	3	0	5.4	3500	24000	1.1	2.8	0.9	5	101.667	0	500	8	22.5177	5	1	1
0	74	3	0	8.1	5100	4300	1.26	2.7	1.2	0.6	107	0	490	9	4.77735	4	1	1
1	45	2	0	8.7	8800	106000	2.15	2	15.1	0.8	98.3333	0	500	12	23.1469	7	1	1
1	37	4	0	8.4	2900	52000	1.23	2	3	1	63.6667	0	500	10	12.8933	4	1	1
0	41	6	0	8.5	7200	31000	1.43	2.5	2.8	0.9	94	1	500	11	13.307	5	1	1
1	46	1	0	9.7	5700	87000	1.66	3	25.5	1.7	80.3333	2	495	10	29.4774	11	0	0
1	53	4	0	10.1	2800	67000	1.23	0.6	1.6	1.3	117.667	0	391.667	9	13.0233	4	1	1
1	42	3	0	9.7	1900	54000	1.09	3.7	0.7	12.7	82.3333	0	395.833	6	30.4092	5	1	1
1	46	5	0	4.9	10600	163000	1.21	2.9	1.2	1.3	113.333	0	395.833	7	11.7465	4	1	1
0	42	1	0	5.1	17500	160000	1.36	2.3	3.2	1.9	84.6667	0	500	11	20.4256	5	1	1
0	44	2	1	9.7	5100	79000	1.47	3.8	9.9	0.6	83	0	465	9	14.5226	6	1	1
0	45	1	0	6.8	12100	148000	1.68	2.6	14.3	0.8	73.3333	0	500	11	20.1773	7	1	1
1	39	5	0	7.9	13600	124000	2	2.2	24.8	1	90.6667	0	500	12	26.3645	7	1	1
1	85	3	1	15	8800	152000	1.28	2.7	2.4	1.5	107	0	500	10	16.3841	5	1	1
1	55	6	0	13.6	4500	66000	1.14	3.9	1.3	0.8	92.3333	2	500	7	6.72232	4	1	1
1	51	2	0	14.6	5500	50000	1.26	3.8	2.7	0.7	84.6667	0	387.5	7	9.33873	5	1	1
1	37	1	0	9.7	9500	358000	1.31	3	2.2	0.9	86.3333	0	395.833	9	11.409	5	1	1
0	67	3	0	11.9	2900	83000	1.08	3.6	2.1	0.5	94.3333	2	500	8	3.42711	4	1	1
1	60	3	0	9.1	2100	18000	1.43	3.1	1.3	3.9	79.3333	0	500	8	24.4683	6	1	1
1	60	3	0	2.8	5300	13000	1.48	2.5	1.3	4.3	103.333	0	500	9	25.7906	6	1	1
1	56	3	0	11.2	3200	40000	1.14	3.6	2.8	0.7	92.3333	0	395.833	7	8.35599	4	1	1
1	46	1	0	9.4	7200	37000	1.05	3.1	3.7	1	85.6667	3	500	11	11.9181	5	1	1
1	83	3	1	12	5700	82000	1.26	2.4	5.6	1.4	82.6667	0	500	11	18.7651	5	1	1
1	42	3	1	9.1	7400	86000	1.17	1.8	2.4	0.7	70.6667	0	395.833	10	8.06114	4	1	1
1	47	1	1	8.6	8500	76000	1.61	2.9	1.6	0.7	95	0	416.667	7	10.0958	5	1	1
1	56	3	0	11.2	3200	40000	1.14	3.6	2.8	0.7	87.6667	0	500	7	8.35599	3	1	1
1	50	3	0	6	21600	185000	1.89	2.5	4.2	4.1	61.3333	2	96	13	32.5285	14	0	0
1	78	2	0	4.4	7200	239000	1.59	1.7	2	1.6	101.667	0	500	10	18.7398	6	1	1
1	46	1	0	11.1	5900	85000	1.24	2.6	7.8	0.6	74.3333	0	500	10	11.711	4	1	1
0	44	2	1	6.9	11400	115000	1.76	3.2	7.9	0.6	36.6667	0	500	10	15.6817	7	1	1
1	37	1	0	9.1	3500	70000	1.36	2.6	3.8	0.7	79	0	387.5	11	11.4928	5	1	1
1	56	3	0	9.3	16200	162000	3.74	2.5	37.6	11.7	65	2	495	14	58.5684	16	0	0
0	54	5	0	8.7	3400	67000	1.12	2.3	1.2	0.6	79.6667	2	500	10	3.45818	4	1	1
1	43	5	1	8.3	6400	104000	1.47	2.6	14.2	4.7	79	0	495	11	35.6539	10	0	0
0	53	5	0	8.9	11800	59000	1.14	2.9	2.2	0.6	78.6667	0	395.833	9	5.95973	4	1	1
1	52	5	1	14.9	3900	74000	1.14	3.9	1.4	0.9	124.667	1	395.833	7	8.13465	4	1	1
1	37	1	0	4.7	4800	106000	1.36	2.6	3.8	0.8	91.6667	0	395.833	11	12.7747	5	1	1
1	38	3	0	5.6	25100	112000	2.21	1.9	14	3.2	105.333	3	412.5	13	36.4762	13	0	0
1	44	5	0	6.9	8300	46000	2.58	3.7	6.3	2	89.6667	0	500	10	30.6635	9	1	1
0	82	3	0	9.3	5400	53000	1.05	3.5	1.9	2.2	115.333	0	500	8	16.9547	3	1	1
0	57	3	1	8	1200	31000	1.42	2.9	3.7	0.8	96	0	500	10	13.1568	4	1	1
1	65	7	0	11.5	7800	144000	1.09	2.3	0.6	0.7	96.3333	3	395.833	11	1.99997	4	1	1
1	44	3	1	7.9	16200	61000	1.77	2.2	20.6	8.4	60.3333	1	480	12	44.7221	14	0	0
1	46	3	0	9.6	12000	47000	1.48	2.1	2.9	1.2	66	0	500	10	16.5871	6	1	1
1	45	6	0	9.5	3600	60000	1.22	3	1.5	6.2	66.6667	0	500	7	27.6836	7	1	1
1	47	4	0	5.4	13000	63000	1.95	1.8	1.7	1.5	77.3333	0	500	10	19.7885	5	1	1
0	77	2	0	8.8	5100	109000	1.61	1.9	2.5	1	89	0	500	10	15.2157	5	1	1
1	47	1	0	10.1	5100	39000	1.36	3.2	0.5	0.9	79.6667	0	395.833	7	6.19841	3	1	1
1	55	1	0	7.5	16900	316000	1.25	3	3.6	0.8	101.667	2	500	10	11.6246	6	1	1
0	33	1	0	7.8	4400	91000	1.21	2.7	3.2	0.8	91.3333	0	412.5	10	10.8127	4	1	1
1	49	1	0	3	22900	172000	3.05	1.3	2.9	1.3	87.6667	0	500	12	25.4542	7	1	1
1	54	2	1	13.9	4900	57000	1.22	4	2	0.8	81.3333	0	387.5	7	9.11891	4	1	1
1	55	1	0	6.4	14600	168000	1.28	3	3.6	0.8	83.3333	2	500	10	11.8902	6	1	1
1	68	6	1	11.5	6700	80000	1.35	2.3	4.8	0.7	73	0	395.833	11	12.2978	5	1	1
1	52	3	0	10	5700	38000	1.57	2.9	4.7	0.5	83.3333	0	500	10	10.6786	5	1	1
1	38	3	0	9.7	4900	56000	2.53	1.9	30.8	1.8	76.6667	0	500	13	35.4634	9	1	1
1	41	3	0	7.7	5900	92000	1.15	3	1.6	0.9	92.6667	0	500	7	8.73989	2	1	1
1	63	1	0	11.4	11800	134000	2.34	2.4	5.3	0.9	85.6667	2	495	14	21.2475	8	0	1
1	53	4	0	10.2	2100	41000	1.08	3.7	0.9	0.8	81.3333	3	480	8	4.71942	4	1	1
0	57	3	0	9.7	1700	55000	1.47	2.7	1.7	1.2	97.6667	0	500	9	14.4816	4	1	1
1	44	2	0	7.9	12900	100000	1.21	3.1	1.5	0.8	78.6667	1	500	9	7.93354	3	1	1
1	43	5	0	7.9	12900	100000	1.21	3.1	1.5	0.8	84.3333	0	387.5	8	7.93354	3	1	1
1	43	5	0	7.8	4200	71000	1.61	2.1	3.2	0.8	84.3333	0	500	11	14.0116	5	1	1
1	62	1	0	12	3300	140000	1.02	3.3	0.9	0.7	96	2	465	9	2.79734	3	1	1
0	55	3	0	9.4	1000	20000	1.16	2.7	1.4	0.6	88	1	395.833	9	4.43697	4	1	1
1	40	1	0	9.4	23000	185000	1.36	2.6	1.3	0.8	76	0	395.833	8	8.69863	4	1	1
1	61	6	0	9.4	4500	110000	1.27	2.2	1.9	0.6	123.667	0	395.833	9	6.61211	4	1	1
1	58	3	0	12.1	6300	51000	1.46	2.9	2.6	1.3	110.667	0	500	9	16.7881	5	1	1
0	44	2	1	10.8	5000	76000	1.19	3.6	2	0.6	85.3333	1	500	9	6.07831	4	1	1
1	44	5	0	11.4	4000	99000	1.35	3.5	2.4	0.9	121	0	416.667	8	12.0765	5	1	1
1	51	3	0	6.6	15700	61000	1.77	2.2	25.3	3.3	77.6667	0	500	11	36.5337	9	1	1
1	51	3	0	6.6	15700	61000	1.77	2.2	25.3	3.3	54.6667	0	500	11	36.5337	10	1	1
1	59	3	0	12.5	10500	152000	1.36	2.6	7.3	0.7	96.3333	0	500	11	13.9737	5	1	1
1	49	1	0	7.6	3000	44000	1.54	2.9	5.7	0.7	98.3333	0	500	9	14.4257	5	1	1
0	44	2	1	9.4	3300	70000	1.24	3.4	1.9	0.8	87.6667	1	500	9	9.10611	3	1	1
0	67	3	0	11.7	2700	74000	1.1	3.6	1.4	0.5	87	3	500	8	2.09186	5	1	1
1	53	1	0	13.4	3100	39000	1.4	2.3	3.4	0.6	99.6667	0	387.5	11	9.91491	5	1	1
1	40	3	0	9.8	4300	76000	2.77	1.7	4.7	0.7	112.667	0	500	13	20.2677	6	1	1
0	58	3	0	11.1	7200	103000	1.28	2.9	1.8	0.8	95	2	500	9	9.25624	5	1	1
1	46	1	0	8.2	4000	50000	1.25	2.7	1.6	0.6	83	1	500	9	5.7813	4	1	1
1	50	5	0	8	9200	74000	1.37	2.4	1.1	1.6	78.6667	0	395.833	9	14.8001	4	1	1
1	48	2	0	12.9	10800	102000	1.44	2.3	1.7	0.8	95.6667	0	387.5	9	10.3582	4	1	1
0	64	3	0	10.2	4900	62000	13	2.7	2	0.6	120.333	0	500	11	32.8575	6	1	1
1	39	1	0	9.7	6300	135000	1.33	2.4	3	0.7	68.3333	0	500	9	10.3447	5	1	1
0	44	2	1	9.4	13400	137000	1.3	3.4	4.4	0.5	81.3333	0	395.833	10	8.31436	5	1	1
1	29	6	0	6.9	8100	119000	1.12	2.9	1.3	0.7	88	1	470	8	5.24219	4	1	1
1	51	4	0	9.2	13000	66000	1.11	2.7	4.1	1.6	100	0	500	11	17.4426	4	1	1
1	53	1	0	9.3	3600	139000	1.25	2.8	1.8	1.2	78	0	395.833	8	12.8831	5	1	1
1	40	1	0	5.5	7000	65000	1.32	2.4	2.3	1.6	95.3333	0	500	9	17.1866	5	1	1
1	54	2	1	11.1	2800	56000	1.22	3.3	1	0.8	86	3	500	9	6.48495	4	1	1
1	52	3	0	11.8	6100	32000	1.24	3.1	6.9	0.6	102.333	0	395.833	10	11.2451	5	1	1
0	67	3	0	11.4	2800	56000	1.04	3.7	1.4	0.7	89	0	387.5	6	4.69379	2	1	1
1	63	3	0	13.9	6700	306000	1.3	2.6	10.8	2.4	102.333	2	495	12	26.7853	10	0	1
1	37	1	0	5.6	13400	67000	1.65	1.6	3.9	3	68	0	495	11	27.7271	9	0	0
1	53	1	0	14.1	4600	39000	1.42	2.5	2.1	0.7	82.6667	0	500	10	9.72264	4	1	1
1	59	1	0	10	5900	130000	1.35	2.6	1.1	0.8	105	0	335.714	9	7.98117	4	1	1
1	39	1	0	7.7	9500	361000	0.92	3.5	0.3	1.2	82.6667	2	395.833	8	2.64132	4	1	1
0	71	3	0	6.5	6500	104000	1.28	2.2	1.9	0.7	91.3333	0	383.333	8	8.1798	4	1	1
1	55	1	0	9.7	12300	168000	1.2	3.5	3.9	0.9	116	1	500	10	12.6023	4	1	1
1	49	1	0	8.7	4600	262000	0.98	3.7	0.8	0.9	112.667	2	395.833	7	4.31432	3	1	1
0	33	1	0	9.7	5200	56000	1.21	2.8	4.9	0.6	101.667	0	387.5	9	9.67012	4	1	1
1	44	5	0	11.7	8100	56000	2.01	3.1	5.7	1	111.667	0	500	11	20.8329	5	1	1
1	91	3	0	8.9	12200	178000	1.21	1.9	1.1	3.4	84	3	495	10	20.6454	7	0	0
1	55	5	0	11	9200	110000	1.58	2.5	22.1	1.5	95.6667	0	500	11	27.1788	8	1	1
0	67	3	0	10	5800	65000	1.08	3.5	1.4	0.5	78.3333	1	339.286	9	1.88635	4	1	1
1	77	3	0	13.9	6800	95000	1.08	2.8	2.7	0.9	62.6667	2	500	9	10.0249	5	1	1
1	41	3	0	7.7	5900	92000	1.15	3	1.6	0.8	76.3333	2	500	8	7.60917	4	1	1
1	37	1	0	3	4500	78000	1.4	3	2.7	0.8	80	1	500	10	11.8007	5	1	1
1	47	5	0	7.9	11800	200000	1.17	2.6	2.3	0.6	85.3333	0	395.833	10	6.41957	4	1	1
1	47	3	0	15.3	4300	99000	1.35	2.7	1.7	1.1	88.3333	0	387.5	8	12.6925	4	1	1
1	47	5	0	8.1	7800	161000	1.24	2.6	2.3	0.6	90.6667	2	500	11	7.07038	5	1	1
1	31	3	0	10.1	8100	79000	1.59	2.3	7.9	1.1	82.6667	0	274.286	10	20.3629	8	0	0
1	68	3	0	9.1	9000	163000	1.13	3.1	1.8	1.4	104	0	387.5	7	13.2326	4	1	1
1	56	1	0	11.2	14500	293000	1.09	4.2	1.2	0.9	85.6667	3	500	8	7.04655	4	1	1
1	54	2	0	13.4	2000	33000	1.18	3.9	2.1	0.7	81.3333	2	500	8	7.64904	5	1	1
1	44	6	0	9	3600	81000	1.21	3.1	1.1	5.7	67	0	500	7	25.6056	6	1	1
1	48	6	0	7.1	3600	91000	1.76	2	5.7	0.9	80.6667	0	395.833	10	18.3338	6	1	1
1	45	1	0	8.6	3900	59000	1.7	2.6	10.7	0.5	90.3333	0	500	11	14.6957	6	1	1
0	55	2	0	11.1	7900	167000	1.15	2.7	2.3	0.5	86.3333	0	416.667	9	4.47618	4	1	1
0	70	3	0	10.2	7300	62000	1.32	2.6	10	0.6	78.3333	0	395.833	11	13.3554	6	0	1
1	46	1	0	8.9	10900	79000	1.48	2.7	2.9	1.1	107.667	1	500	10	15.7517	5	1	1
1	30	3	0	10.4	12500	143000	1.6	2.1	7.5	2.1	51.3333	1	500	12	26.4433	10	0	0
1	65	4	0	7.6	7700	136000	1.31	2.8	1.5	2.1	74	0	395.833	8	18.0877	6	1	1
1	34	1	0	4.6	16900	186000	1.86	2.4	1.9	0.8	91	0	416.667	10	13.6473	5	1	1
1	70	4	0	10.6	4100	64000	1.14	3.2	2.3	1.8	91.6667	0	465	8	16.6753	5	1	1
0	60	7	0	7.8	4800	73000	1.27	2.8	1.7	1.5	78	1	500	9	14.9858	5	1	1
1	59	3	1	7.6	12400	131000	1.38	2.5	2.2	0.8	73.3333	0	500	10	10.8613	4	1	1
1	61	1	0	7.1	2400	92000	1.07	3.7	0.6	1.4	97.3333	2	395.833	8	8.44677	4	1	1
0	70	3	0	8.4	6000	95000	1.23	2.3	1.2	0.6	99.3333	0	332.143	8	4.50745	4	1	1
1	60	1	0	8	5400	50000	1.68	2.5	4	0.7	54.6667	0	395.833	11	14.0543	7	1	1
1	51	1	0	11	4800	82000	1.26	2.2	6.4	1.2	75.3333	0	500	10	17.7927	6	1	1
1	61	2	1	5.7	9100	83000	1.6	2.2	11	1.5	71.6667	0	395.833	10	24.6685	8	0	1
1	63	3	0	9.4	21000	134000	1.1	2.5	1	1.5	70	0	500	8	11.3599	2	1	1
0	63	1	0	10.1	5900	269000	1.2	2.8	1.4	1.4	77.6667	0	500	7	12.9507	3	1	1
1	46	5	0	10	5300	110000	1.24	2.8	3.6	0.5	71.3333	0	395.833	9	7.02258	4	1	1
1	42	1	0	12.2	5700	90000	1.14	4.4	0.6	0.5	88.3333	2	500	7	-0.727834	3	1	1
1	45	1	0	7.7	7300	77000	1.69	2.6	10.2	0.6	84.3333	0	500	11	16.1981	6	1	1
1	51	3	0	7.6	9300	175000	1.33	2.5	1.6	0.7	84.3333	3	342.857	11	7.95594	8	0	1
1	60	1	0	7.5	4500	64000	1.77	2.4	7.8	0.8	117.667	0	500	11	18.4585	6	1	1
1	42	1	0	11.1	9200	68000	1.36	2.4	2.3	0.7	86.6667	0	387.5	10	9.5848	5	1	1
1	66	5	0	8.7	5500	75000	1.42	2.2	2.1	0.9	107.667	0	500	10	12.1353	4	1	1
1	46	1	0	10.9	4600	81000	1.22	2.7	1	0.7	69.6667	0	387.5	8	5.20305	3	1	1
1	46	3	0	8.4	10200	111000	1.35	2.9	1.1	0.7	88.6667	2	500	8	6.69927	4	1	1
1	52	6	0	7.9	9000	76000	1.41	2.3	7.6	1.4	76.6667	0	500	11	21.1853	6	1	1
1	66	3	0	8.3	3200	114000	1.2	2.6	1.3	1.3	90.3333	0	395.833	9	11.9577	4	1	1
0	80	3	0	8.5	8200	124000	1.01	3.5	0.6	3.8	82.3333	0	500	7	17.3863	3	1	1
1	29	8	0	10.6	7700	109000	1.48	1.7	5.8	0.6	110.333	2	500	12	12.5668	6	1	1
1	52	3	0	10.9	1600	76000	1.11	3.6	1.2	1	76.6667	0	339.286	6	8.26165	4	1	1
1	52	1	0	13.6	4100	45000	1.24	3.1	3.8	0.6	90.6667	0	500	10	8.97833	3	1	1
1	59	1	1	10.1	7700	45000	1.27	2.5	2.3	1	88.3333	0	500	9	12.242	4	1	1
1	47	2	0	9.3	2500	64000	1.22	2.8	1.2	0.8	81.3333	1	460	8	7.17777	4	1	1
1	47	2	0	10.2	7400	87000	1.22	2.8	1.2	0.8	108	0	395.833	7	7.17777	3	1	1
0	55	2	0	11	5100	82000	1.27	2.2	3.7	0.7	89.6667	0	500	10	10.6246	4	1	1
1	65	1	1	7.4	6100	95000	1.46	3.2	2.2	0.8	95.6667	0	395.833	9	11.4924	5	1	1
0	75	3	0	9.9	12700	239000	1.05	2.7	1.2	5.3	73.6667	0	465	9	23.6493	6	0	1
1	45	1	0	13.1	7900	28000	1.68	1.9	5	0.6	97.3333	0	500	11	13.4224	5	0	1
1	90	3	0	12.2	6800	167000	1.1	3.5	1.9	2.4	146.667	0	500	7	18.311	4	1	1
0	60	7	0	8.6	3200	57000	1.26	2.3	1.6	1.5	84.3333	0	395.833	9	14.6669	5	1	1
1	55	3	0	11.1	10100	36000	1.31	2.6	6.8	0.9	87	0	500	11	15.6971	5	1	1
1	46	1	0	9.4	6200	50000	1.1	2.3	0.8	2.1	104.667	2	395.833	10	13.7421	6	1	1
1	38	1	0	7.2	10300	167000	1.25	2.2	2.9	0.7	77.3333	1	490	11	9.52103	6	1	1
1	47	1	1	7.8	13800	16000	1.83	2	3.2	1.5	68.6667	0	500	12	21.4808	7	1	1
1	44	2	0	7.1	4400	83000	1.2	2.7	5.8	0.7	86	0	395.833	11	11.6978	4	1	1
